# Supplementary material for: Alzheimer’s Aβ catalyzes Tau phase separation and aggregation via early nanocluster solubilization
Source: Nat Commun. 2026 Mar 10;17:3755. doi: 10.1038/s41467-026-70083-1 (PMC13106686; doi:10.1038/s41467-026-70083-1)
Supplement: Supplementary file 4 — Source Data [file 41467_2026_70083_MOESM4_ESM.xlsx]

## Sheet: fig 1C
Aβ40 alone	Tau alone	Aβ40-Tau	Background
-0.0008333	0.0451667	0.148167	-0.00183
-0.0028333	0.0231667	0.151167	0.001167
0.00516667	0.100167	0.151167	0.005167
-0.0028333	0.0351667	0.146167	0.003167
-0.0018333	0.0211667	0.153167	0.000167
0.00016667	0.0681667	0.151167	-0.00783

## Sheet: fig 1D
distance	green_Abeat	red_Tau
0	18.471	6.333
0.01389	18.609	9.471
0.02778	18.241	8.092
0.04167	16.724	5.586
0.05556	16.759	2.046
0.06944	16.966	2.701
0.08333	16.471	1.184
0.09722	16.057	3.977
0.11111	17.598	1.793
0.125	18.931	3.977
0.13889	18.483	8.241
0.15278	19.046	13.632
0.16667	22.437	23.356
0.18056	22.908	27.448
0.19444	30.874	40.897
0.20833	34.057	52.586
0.22222	35.644	71.77
0.23611	42.736	80.713
0.25	47.506	88.862
0.26389	48.713	98.575
0.27778	55.77	102.023
0.29167	62.103	108.161
0.30556	66.805	115.529
0.31944	71.437	116.264
0.33333	75.345	120.793
0.34722	80.103	128.425
0.36111	84.092	133.103
0.375	91.575	139.138
0.38889	94.034	138.092
0.40278	102.356	143.471
0.41667	106.471	146.69
0.43056	109.69	148
0.44444	115.379	150.655
0.45833	118.506	146.908
0.47222	121.966	150.954
0.48611	120.46	149.862
0.5	120.713	152.011
0.51389	121.391	152.356
0.52778	120.885	154.368
0.54167	116.609	154.644
0.55556	120.138	155.034
0.56944	118.23	154.632
0.58333	120.609	155.77
0.59722	119.23	158.425
0.61111	116.966	154.402
0.625	119.184	154.816
0.63889	113.92	150.046
0.65278	118.598	152.54
0.66667	118.966	152.782
0.68056	119.034	149.816
0.69444	117.299	152.31
0.70833	115.851	151.287
0.72222	116.092	152.805
0.73611	111.011	150.92
0.75	111.667	148.414
0.76389	107.494	143.138
0.77778	104.31	146.092
0.79167	100.563	142.023
0.80556	99.701	140.333
0.81944	98.77	138.759
0.83333	93.644	133.644
0.84722	90.644	129.609
0.86111	87.034	133.713
0.875	81.621	127.437
0.88889	77.425	126.08
0.90278	72.023	120.126
0.91667	67.046	114.195
0.93056	62.724	110.621
0.94444	59.31	103.943
0.95833	55.655	102.414
0.97222	47.598	90.345
0.98611	42.368	73.586
1	36.506	64.172
1.01389	34.276	51.874
1.02778	24.989	33.655
1.04167	21.839	23.563
1.05556	20.862	13.195
1.06944	21.195	6.529
1.08333	19.471	9.391
1.09722	17.368	2.862
1.11111	15.977	7.379
1.125	16.517	4.287
1.13889	17.08	1.483
1.15278	17.172	3.207
1.16667	16.437	4.425
1.18056	17.517	1.494
1.19444	15.563	0.103
1.20833	17.23	0.253
1.22222	16.241	0.402
1.23611	17.195	1.161
1.25	16.057	0.437

## Sheet: fig 1F
Time (s)	Tau alone			Tau-Aβ40
0	0	0	0	0	0	0
1	0.289456	0.424671	0.466649	0.177646	0.026072	0.115061
2	0.402306	0.622432	0.67598	0.31316	0.049815	0.207552
3	0.535078	0.741993	0.822597	0.416536	0.071436	0.2819
4	0.610294	0.78587	0.870298	0.495394	0.091125	0.341664
5	0.668819	0.839485	0.890697	0.55555	0.109055	0.389705
6	0.727018	0.878725	0.91226	0.60144	0.125383	0.428323
7	0.753686	0.88134	0.920538	0.636446	0.140252	0.459365
8	0.780549	0.90832	0.933218	0.66315	0.153793	0.484318
9	0.801255	0.920609	0.942213	0.68352	0.166124	0.504376
10	0.82733	0.908927	0.943592	0.69906	0.177353	0.5205
11	0.841027	0.920386	0.944282	0.710914	0.187578	0.533461
12	0.845212	0.909236	0.954364	0.719957	0.19689	0.543879
13	0.883065	0.925813	0.969368	0.726855	0.20537	0.552254
14	0.880954	0.935812	0.974512	0.732117	0.213093	0.558986
15	0.879974	0.940761	0.982498	0.736131	0.220125	0.564398
16	0.88344	0.924569	0.981014	0.739194	0.226529	0.568748
17	0.911136	0.920091	0.996809	0.74153	0.232361	0.572244
18	0.922001	0.918986	0.991134	0.743311	0.237671	0.575055
19	0.908466	0.915703	0.984969	0.744671	0.242508	0.577315
20	0.917853	0.920767	0.985127	0.745708	0.246912	0.579131
21	0.925098	0.900912	0.993332	0.746499	0.250922	0.580591
22	0.930822	0.93625	0.989923	0.747102	0.254575	0.581764
23	0.914416	0.944146	0.998126	0.747562	0.257901	0.582708
24	0.927783	0.932993	1.00005	0.747914	0.260929	0.583466
25	0.906307	0.94426	0.999938	0.748181	0.263687	0.584076
26	0.907709	0.932246	0.997159	0.748386	0.266199	0.584566
27	0.894819	0.956622	1.00746	0.748542	0.268486	0.58496

## Sheet: fig 2C
	Tau alone				Tau + Aβ
1	0.952338	0.998298	1.05668	0.992689	1.55108	1.13378	1.5654	1.14601
2	1.00962	1.32128	1.69089	1.27149	2.90623	2.52619	3.88644	4.52972
4	1.48528	1.38401	1.00553	1.57836	20.5347	32.047	40.2293	19.9817

## Sheet: fig 2D
Time (s)	Tau-Aβ40 day2			Tau-Aβ40 day4			Tau-Aβ40 day1
0	0	0	0	0	0	0	0	0	0
1	0.043512	0.058455	0.040626	0.017192	0.035838	0.043941	0.078918	0.017019	0.253512
2	0.080391	0.105297	0.07268	0.033097	0.066413	0.076624	0.148962	0.033853	0.357029
3	0.111649	0.142834	0.097969	0.047811	0.092499	0.100933	0.211131	0.050505	0.399298
4	0.138142	0.172914	0.117922	0.061425	0.114755	0.119014	0.266309	0.066976	0.416558
5	0.160596	0.197018	0.133665	0.074019	0.133742	0.132462	0.315283	0.083268	0.423606
6	0.179628	0.216334	0.146086	0.085671	0.149942	0.142465	0.358751	0.099383	0.426484
7	0.195758	0.231813	0.155886	0.096451	0.163762	0.149905	0.397331	0.115324	0.427659
8	0.20943	0.244216	0.163617	0.106424	0.175554	0.155439	0.431574	0.131091	0.428139
9	0.221018	0.254156	0.169718	0.115651	0.185614	0.159555	0.461966	0.146687	0.428334
10	0.230839	0.262121	0.174531	0.124187	0.194196	0.162616	0.488941	0.162114	0.428414
11	0.239164	0.268504	0.178328	0.132085	0.201519	0.164893	0.512882	0.177374	0.428447
12	0.246219	0.273619	0.181324	0.139391	0.207766	0.166587	0.534132	0.192468	0.42846
13	0.252199	0.277718	0.183688	0.14615	0.213096	0.167847	0.552993	0.207398	0.428466
14	0.257267	0.281002	0.185553	0.152404	0.217643	0.168784	0.569733	0.222166	0.428468
15	0.261563	0.283634	0.187025	0.15819	0.221523	0.16948	0.58459	0.236773	0.428469
16	0.265204	0.285743	0.188186	0.163542	0.224833	0.169999	0.597777	0.251223	0.428469
17	0.26829	0.287433	0.189102	0.168494	0.227657	0.170384	0.609482	0.265515	0.42847
18	0.270906	0.288788	0.189824	0.173076	0.230066	0.170671	0.61987	0.279652	0.42847
19	0.273123	0.289873	0.190395	0.177314	0.232121	0.170884	0.62909	0.293636	0.42847
20	0.275001	0.290743	0.190845	0.181236	0.233875	0.171043	0.637274	0.307468	0.42847
21	0.276594	0.29144	0.1912	0.184864	0.235371	0.171161	0.644537	0.32115	0.42847
22	0.277944	0.291998	0.19148	0.18822	0.236648	0.171249	0.650984	0.334683	0.42847
23	0.279088	0.292446	0.191701	0.191325	0.237737	0.171314	0.656706	0.34807	0.42847
24	0.280057	0.292805	0.191875	0.194198	0.238666	0.171363	0.661784	0.361311	0.42847
25	0.280879	0.293092	0.192012	0.196856	0.239458	0.171399	0.666292	0.374409	0.42847
26	0.281576	0.293322	0.192121	0.199315	0.240135	0.171426	0.670293	0.387364	0.42847
27	0.282166	0.293507	0.192207	0.201589	0.240712	0.171446	0.673843	0.400179	0.42847
28	0.282667	0.293655	0.192274	0.203694	0.241204	0.17146	0.676995	0.412855	0.42847
29	0.283091	0.293773	0.192327	0.205641	0.241624	0.171471	0.679792	0.425393	0.42847

## Sheet: fig 2E
Time (s)	Tau day1			Tau day2			Tau day4
0	0	0	0	0	0	0	0	0	0
1	0.184927	0.184927	0.268847	0.020416	0.131172	0.083141	0.027933	0.047421	0.014869
2	0.333243	0.333243	0.461161	0.038954	0.238401	0.142543	0.052693	0.078305	0.029301
3	0.452196	0.452196	0.59873	0.055787	0.326058	0.184984	0.074641	0.098419	0.04331
4	0.5476	0.5476	0.697137	0.07107	0.397715	0.215307	0.094096	0.111518	0.056908
5	0.624116	0.624116	0.76753	0.084948	0.456293	0.236972	0.111341	0.12005	0.070107
6	0.685485	0.685485	0.817885	0.097549	0.504178	0.252451	0.126628	0.125606	0.082918
7	0.734703	0.734703	0.853905	0.10899	0.543323	0.26351	0.140178	0.129225	0.095353
8	0.774178	0.774178	0.879672	0.119379	0.575323	0.271412	0.15219	0.131582	0.107424
9	0.805838	0.805838	0.898103	0.128811	0.601482	0.277057	0.162837	0.133116	0.11914
10	0.83123	0.83123	0.911288	0.137376	0.622867	0.281091	0.172275	0.134116	0.130512
11	0.851595	0.851595	0.92072	0.145153	0.640348	0.283973	0.180641	0.134767	0.141551
12	0.867929	0.867929	0.927466	0.152214	0.654638	0.286032	0.188057	0.135191	0.152265
13	0.881028	0.881028	0.932292	0.158626	0.66632	0.287503	0.194631	0.135467	0.162665
14	0.891535	0.891535	0.935744	0.164448	0.67587	0.288554	0.200458	0.135647	0.17276
15	0.899961	0.899961	0.938214	0.169734	0.683676	0.289305	0.205623	0.135764	0.182559
16	0.906719	0.906719	0.93998	0.174534	0.690058	0.289841	0.210201	0.135841	0.19207
17	0.91214	0.91214	0.941244	0.178892	0.695275	0.290224	0.21426	0.13589	0.201301
18	0.916487	0.916487	0.942148	0.182849	0.699539	0.290498	0.217857	0.135923	0.210262
19	0.919973	0.919973	0.942794	0.186442	0.703025	0.290694	0.221046	0.135944	0.21896
20	0.92277	0.92277	0.943257	0.189705	0.705875	0.290834	0.223873	0.135957	0.227403
21	0.925012	0.925012	0.943588	0.192667	0.708205	0.290934	0.226379	0.135966	0.235598
22	0.926811	0.926811	0.943824	0.195357	0.710109	0.291005	0.2286	0.135972	0.243552
23	0.928254	0.928254	0.943994	0.197799	0.711666	0.291056	0.230569	0.135976	0.251273
24	0.929411	0.929411	0.944115	0.200016	0.712939	0.291093	0.232314	0.135978	0.258767
25	0.930339	0.930339	0.944201	0.20203	0.713979	0.291119	0.233861	0.13598	0.266041
26	0.931083	0.931083	0.944263	0.203858	0.71483	0.291137	0.235232	0.135981	0.273102
27	0.93168	0.93168	0.944308	0.205518	0.715525	0.29115	0.236448	0.135982	0.279956
28	0.932159	0.932159	0.944339	0.207026	0.716093	0.29116	0.237525	0.135982	0.286608
29	0.932543	0.932543	0.944362	0.208394	0.716558	0.291167	0.238481	0.135982	0.293066
30	0.93285	0.93285	0.944378	0.209637	0.716937	0.291172
31	0.933097	0.933097	0.94439

## Sheet: fig 2F
Time (s)	Aβ40 day4			Aβ40 day2			Aβ40 day1
0	0	0	0	0	0	0	0	0	0
1	0.004759	0.007333	0.003905	0.00798	0.007328	0.009477	0.031325	0.008491	0.082825
2	0.009503	0.014201	0.007809	0.015323	0.014071	0.018645	0.060225	0.016982	0.122741
3	0.014231	0.020634	0.011714	0.02208	0.020277	0.027513	0.086887	0.025473	0.141977
4	0.018943	0.02666	0.015619	0.028297	0.025988	0.036093	0.111486	0.033964	0.151248
5	0.02364	0.032304	0.019523	0.034018	0.031245	0.044393	0.13418	0.042455	0.155716
6	0.028321	0.037591	0.023428	0.039283	0.036082	0.052423	0.155117	0.050946	0.157869
7	0.032987	0.042543	0.027333	0.044127	0.040533	0.060191	0.174434	0.059437	0.158907
8	0.037637	0.047182	0.031237	0.048584	0.04463	0.067705	0.192255	0.067928	0.159407
9	0.042273	0.051526	0.035142	0.052685	0.0484	0.074975	0.208696	0.076419	0.159648
10	0.046892	0.055596	0.039046	0.056459	0.05187	0.082007	0.223864	0.084909	0.159764
11	0.051497	0.059407	0.042951	0.059932	0.055063	0.088811	0.237859	0.0934	0.15982
12	0.056086	0.062978	0.046856	0.063127	0.058002	0.095392	0.250769	0.101891	0.159847
13	0.060661	0.066322	0.05076	0.066067	0.060706	0.101759	0.262681	0.110382	0.15986
14	0.06522	0.069454	0.054665	0.068773	0.063195	0.107918	0.27367	0.118873	0.159866
15	0.069764	0.072388	0.058569	0.071262	0.065485	0.113877	0.283808	0.127364	0.159869
16	0.074293	0.075136	0.062474	0.073553	0.067593	0.119641	0.293162	0.135855	0.159871
17	0.078807	0.077711	0.066378	0.075661	0.069533	0.125218	0.301791	0.144346	0.159871
18	0.083307	0.080122	0.070283	0.077601	0.071318	0.130612	0.309753	0.152837	0.159872
19	0.087791	0.08238	0.074187	0.079386	0.072961	0.135831	0.317098	0.161327	0.159872
20	0.092261	0.084496	0.078092	0.081028	0.074473	0.14088	0.323874	0.169818	0.159872
21	0.096716	0.086477	0.081996	0.082539	0.075864	0.145764	0.330126	0.178309	0.159872
22	0.101156	0.088333	0.085901	0.083929	0.077145	0.150489	0.335894	0.1868	0.159872
23	0.105582	0.090071	0.089805	0.085209	0.078323	0.15506	0.341215	0.195291	0.159872
24	0.109993	0.0917	0.09371	0.086386	0.079408	0.159481	0.346125	0.203781	0.159872
25	0.114389	0.093225	0.097614	0.08747	0.080406	0.163759	0.350654	0.212272	0.159872
26	0.118771	0.094653	0.101519	0.088467	0.081325	0.167897	0.354832	0.220763	0.159872
27	0.123139	0.095992	0.105423	0.089384	0.08217	0.1719	0.358688	0.229254	0.159872
28	0.127492	0.097245	0.109328	0.090228	0.082948	0.175773	0.362244	0.237745	0.159872
29	0.131831	0.098419	0.113232	0.091004	0.083664	0.17952	0.365526	0.246235	0.159872
30	0.136155	0.099519	0.117137	0.091719	0.084323	0.183144	0.368553	0.254726	0.159872
31	0.140466	0.100549	0.121041	0.092377	0.084929	0.18665	0.371346	0.263217	0.159872

## Sheet: fig 2H
Time [h]	Aβ alone	Aβ alone	Aβ alone	Aβ alone	Aβ alone		Tau alone	Tau alone	Tau alone	Tau alone	Tau alone		Tau : Aβ (1:1)	Tau : Aβ (1:1)	Tau : Aβ (1:1)	Tau : Aβ (1:1)	Tau : Aβ (1:1)
0	206	239	206	207	206		110	107	105	116	114		410	390	405	402	402
0.116667	201	216	199	198	198		106	107	105	109	108		416	392	407	397	409
0.233333	194	211	190	195	188		102	106	101	103	110		433	396	411	400	410
0.35	192	196	193	190	185		105	106	108	108	106		440	398	423	416	440
0.466667	194	195	189	188	190		104	104	104	103	104		460	418	433	431	452
0.583333	192	186	185	189	192		105	104	105	104	106		477	433	454	449	465
0.7	194	191	194	180	195		106	110	105	106	109		487	447	472	454	482
0.816667	195	193	195	182	194		105	102	100	99	105		509	458	491	484	496
0.933333	192	200	191	185	199		101	108	106	107	105		529	474	495	499	510
1.05	194	208	196	191	206		103	103	102	105	106		541	491	509	519	528
1.16667	193	217	197	185	220		108	102	102	106	112		560	502	532	534	540
1.28333	202	240	209	189	226		107	110	105	106	111		568	513	542	545	557
1.4	205	256	213	187	237		103	110	105	107	108		581	531	555	557	567
1.51667	202	268	217	189	257		107	113	107	113	106		592	544	565	558	582
1.63333	209	274	225	186	266		108	107	101	113	107		604	556	575	582	594
1.75	213	280	226	194	278		116	114	108	108	113		618	562	587	580	604
1.86667	209	281	233	192	278		111	112	108	106	112		625	577	596	599	617
1.98333	217	284	241	194	270		109	106	107	107	111		641	586	605	594	616
2.1	214	280	239	192	275		110	108	110	107	104		649	588	609	612	629
2.21667	216	289	251	191	279		107	109	104	108	116		654	600	619	620	643
2.33333	219	287	250	190	269		108	110	106	107	109		668	619	628	631	646
2.45	231	294	254	194	274		101	103	108	104	108		676	620	637	634	658
2.56667	240	297	273	198	273		110	109	104	108	113		691	624	649	642	669
2.68333	244	303	269	192	280		107	111	110	109	109		691	631	652	654	675
2.8	248	302	275	195	282		109	103	107	110	110		694	646	671	669	682
2.91667	254	298	279	194	290		109	112	104	108	112		708	642	679	672	682
3.03333	262	299	286	199	289		109	107	108	109	115		717	655	683	667	695
3.15	259	296	285	203	286		110	106	106	110	106		729	661	695	674	700
3.26667	266	299	293	201	288		113	110	100	109	111		726	671	693	690	704
3.38333	278	302	306	219	297		109	111	105	107	109		737	674	697	704	708
3.5	290	301	311	217	291		112	104	111	104	108		739	678	709	698	717
3.61667	289	303	305	231	300		104	106	109	107	107		747	694	708	714	709
3.73333	280	294	306	249	299		112	118	109	109	108		754	695	717	712	733
3.85	280	302	300	246	293		115	114	104	111	112		764	704	717	716	729
3.96667	280	300	296	272	292		108	111	103	106	113		765	707	729	725	737
4.08333	273	305	296	278	297		108	117	107	115	114		762	723	736	733	742
4.2	277	311	299	292	295		104	114	108	114	107		773	721	749	726	748
4.31667	273	301	299	295	298		107	117	101	119	111		780	720	756	742	754
4.43333	274	308	306	299	296		111	117	106	115	111		776	738	759	743	755
4.55	278	309	308	293	304		107	118	104	122	110		788	735	755	747	771
4.66667	280	306	298	296	303		108	115	106	114	109		795	745	762	756	775
4.78333	277	306	313	295	303		107	113	107	121	115		800	747	769	764	780
4.9	278	306	303	292	305		108	118	109	114	112		809	754	777	762	785
5.01667	276	310	305	291	309		109	116	107	113	107		814	753	770	774	781
5.13333	277	302	310	285	311		109	110	108	121	113		817	760	787	773	779
5.25	278	309	304	285	303		112	111	107	117	114		819	764	780	784	797
5.36667	277	305	307	280	306		108	117	111	116	115		815	766	787	790	790
5.48333	273	314	309	287	313		109	119	111	113	109		828	775	797	786	796
5.6	271	309	305	285	317		109	115	108	115	113		832	768	801	788	807
5.71667	273	310	301	279	311		107	111	113	118	111		840	780	804	801	805
5.83333	279	308	302	284	311		113	119	110	112	108		841	784	800	805	812
5.95	272	311	299	282	314		109	119	118	118	111		842	783	816	801	816
6.06667	275	311	300	284	315		106	116	116	115	111		843	792	811	809	820
6.18333	278	308	304	285	314		109	114	114	113	115		847	802	816	817	820
6.3	283	312	304	289	313		114	116	115	117	114		854	799	825	819	827
6.41667	269	312	304	295	320		113	116	118	112	115		861	813	818	818	830
6.53333	277	313	303	291	326		109	115	117	114	106		866	808	820	824	837
6.65	269	309	297	294	326		114	115	112	116	111		872	812	830	830	832
6.76667	273	310	308	294	325		110	115	112	120	105		868	819	831	833	842
6.88333	273	316	298	295	327		108	119	110	115	116		880	814	835	843	845
7	276	306	299	289	325		109	118	116	115	125		881	825	837	838	845
7.11667	274	309	290	299	324		111	117	113	114	133		877	824	846	841	849
7.23333	275	307	287	296	325		109	117	115	117	148		891	836	854	860	858
7.35	282	312	296	293	320		110	119	116	117	141		886	837	852	859	859
7.46667	278	311	303	291	318		113	120	111	115	139		895	837	857	852	862
7.58333	271	312	305	292	315		112	117	108	114	141		898	844	860	858	862
7.7	278	304	301	293	322		112	118	114	115	137		902	849	857	862	869
7.81667	270	302	302	285	327		110	120	109	117	145		895	852	861	862	872
7.93333	270	305	303	287	324		114	119	112	115	142		906	857	867	870	880
8.05	267	303	299	289	323		113	118	112	115	141		917	863	869	880	888
8.16667	270	303	303	290	328		107	117	113	116	143		913	863	868	875	884
8.28333	271	301	300	282	323		108	121	118	116	138		925	868	881	879	881
8.4	279	300	300	288	331		111	118	113	114	136		924	870	878	891	885
8.51667	278	296	297	289	335		110	121	109	118	140		925	875	886	891	898
8.63333	271	301	300	284	336		107	119	108	117	137		930	879	890	897	902
8.75	281	300	294	285	325		108	116	114	116	140		935	882	897	901	904
8.86667	273	299	302	282	324		112	116	112	113	138		942	881	892	889	908
8.98333	278	302	301	278	320		105	115	109	114	139		947	892	901	912	908
9.1	283	304	301	286	329		110	116	110	116	139		943	896	900	911	910
9.21667	283	308	294	285	326		114	117	123	122	138		953	902	911	905	904
9.33333	282	300	292	282	326		114	121	127	111	139		959	901	910	913	914
9.45	282	301	291	284	319		112	119	123	118	135		957	895	919	923	922
9.56667	289	302	292	287	316		108	121	129	117	140		957	909	925	925	916
9.68333	289	310	288	286	317		110	123	132	118	142		967	908	921	923	916
9.8	288	307	296	289	324		114	119	127	116	138		964	912	923	929	927
9.91667	287	306	294	289	316		116	119	129	112	139		967	915	933	930	932
10.0333	283	306	298	287	322		110	115	121	123	135		966	928	927	932	928
10.15	283	303	294	289	315		108	120	126	123	138		982	917	932	932	935
10.2667	290	305	294	291	329		109	121	128	127	137		987	927	944	939	938
10.3833	285	304	295	281	316		113	119	126	120	139		985	929	938	944	941
10.5	287	303	293	278	320		111	121	127	125	139		990	927	940	941	933
10.6167	281	302	297	283	320		112	116	122	122	137		992	937	948	943	948
10.7333	285	300	302	282	322		113	122	123	127	136		997	938	951	959	949
10.85	279	287	292	276	326		112	115	128	131	144		1002	946	956	954	950
10.9667	293	289	297	281	325		110	120	121	133	141		998	948	954	961	951
11.0833	279	289	299	279	332		112	113	125	134	141		1008	959	964	963	952
11.2	278	288	294	277	331		117	123	126	128	139		1005	952	966	969	957
11.3167	280	290	294	275	335		109	120	128	133	141		1011	962	969	966	962
11.4333	284	289	299	278	325		113	116	125	132	137		1015	962	971	973	967
11.55	286	285	294	281	334		112	116	128	137	139		1011	952	963	970	971
11.6667	284	289	293	275	333		113	127	124	131	139		1018	956	971	974	969
11.7833	282	293	296	281	333		111	126	126	137	141		1035	969	967	970	979
11.9	279	292	297	274	331		112	123	124	131	137		1027	976	971	973	982
12.0167	279	290	290	282	335		117	124	133	137	139		1028	975	975	979	979
12.1333	283	291	291	282	331		116	114	132	135	135		1029	975	985	984	988
12.25	285	294	291	280	329		118	123	127	140	138		1048	969	985	985	992
12.3667	281	296	294	282	331		119	127	128	143	141		1031	979	980	983	984
12.4833	276	300	295	285	331		115	123	126	140	144		1040	975	984	998	985
12.6	282	299	289	287	330		114	124	127	139	136		1052	996	993	992	987
12.7167	278	297	292	291	325		112	120	127	140	137		1058	990	994	1004	993
12.8333	275	290	287	288	325		109	119	130	139	136		1059	998	990	1008	1002
12.95	280	295	283	288	324		117	120	126	144	140		1068	993	1003	1001	1000
13.0667	276	299	282	292	331		112	120	126	145	142		1069	1010	1002	1001	1013
13.1833	280	296	284	289	328		121	123	124	141	142		1064	1011	1003	1011	1003
13.3	275	291	287	291	331		110	122	133	145	140		1077	1005	1001	1004	1007
13.4167	271	293	277	296	326		114	119	130	143	136		1072	1000	1009	1014	1009
13.5333	267	297	291	291	315		113	119	134	146	138		1071	1010	1006	1008	1009
13.65	275	292	284	294	311		112	119	131	140	140		1086	1022	1014	1008	1010
13.7667	280	293	290	288	309		122	116	132	146	140		1083	1012	1017	1014	1015
13.8833	280	296	285	295	308		115	120	126	143	138		1082	1016	1010	1024	1016
14	273	294	288	292	307		112	122	128	151	142		1089	1016	1011	1016	1027
14.1167	280	289	284	290	309		117	122	125	143	141		1093	1030	1025	1021	1029
14.2333	280	290	277	290	306		111	119	130	147	134		1092	1035	1012	1032	1026
14.35	281	292	280	289	303		113	119	130	148	137		1104	1036	1029	1032	1027
14.4667	284	290	283	287	306		117	124	129	147	138		1095	1036	1030	1038	1029
14.5833	282	283	284	286	301		114	133	130	150	133		1099	1035	1034	1038	1034
14.7	283	290	282	288	304		121	127	130	151	138		1106	1043	1042	1037	1041
14.8167	292	287	280	288	309		117	132	128	145	142		1102	1047	1040	1040	1032
14.9333	288	290	287	287	302		114	139	133	144	136		1113	1042	1036	1035	1041
15.05	289	286	284	302	301		115	132	126	157	143		1119	1064	1042	1049	1041
15.1667	291	293	285	299	301		113	138	134	154	136		1115	1048	1045	1044	1037
15.2833	284	284	286	295	301		115	132	124	150	142		1118	1056	1052	1058	1041
15.4	283	283	287	301	302		115	132	129	152	138		1124	1060	1054	1050	1054
15.5167	276	284	288	297	297		117	134	124	150	141		1123	1059	1042	1054	1062
15.6333	275	283	295	293	298		115	133	128	151	136		1125	1067	1069	1057	1049
15.75	280	285	289	292	303		117	137	131	152	139		1125	1065	1057	1069	1057
15.8667	277	288	290	292	303		116	134	128	151	136		1125	1076	1063	1071	1066
15.9833	282	282	286	288	302		116	135	130	150	142		1132	1074	1078	1067	1067
16.1	277	279	287	293	298		114	135	131	154	139		1129	1084	1068	1072	1066
16.2167	281	289	292	293	299		119	128	124	151	143		1133	1077	1073	1061	1064
16.3333	277	285	288	297	298		113	135	133	155	135		1139	1084	1078	1077	1073
16.45	275	284	291	294	295		116	131	127	149	138		1148	1089	1071	1080	1073
16.5667	278	286	297	291	294		119	135	132	153	142		1147	1093	1090	1080	1080
16.6833	281	276	287	288	293		117	140	127	152	137		1146	1095	1092	1084	1080
16.8	273	283	291	283	292		119	133	132	155	138		1147	1096	1087	1085	1078
16.9167	275	284	289	286	292		120	135	135	149	139		1148	1091	1091	1082	1078
17.0333	273	282	291	283	293		122	132	129	150	136		1154	1107	1094	1095	1088
17.15	274	282	287	281	299		119	133	124	155	143		1152	1111	1108	1099	1085
17.2667	270	281	292	278	294		116	130	123	159	141		1170	1115	1100	1099	1089
17.3833	270	280	290	282	296		121	136	133	145	145		1167	1124	1110	1104	1086
17.5	275	277	285	276	293		120	137	124	155	142		1163	1119	1116	1094	1098
17.6167	276	287	286	286	298		121	135	126	154	139		1168	1121	1119	1101	1090
17.7333	279	287	282	282	301		114	135	129	154	139		1167	1129	1114	1102	1096
17.85	280	286	290	284	299		116	135	132	150	141		1184	1130	1128	1104	1102
17.9667	282	283	290	276	298		113	133	132	158	139		1171	1136	1121	1105	1108
18.0833	285	284	291	280	298		113	132	139	160	143		1182	1129	1132	1124	1095
18.2	286	284	282	274	295		119	140	137	154	145		1180	1133	1132	1116	1115
18.3167	284	286	283	278	297		124	134	128	159	141		1177	1143	1130	1110	1108
18.4333	292	284	284	288	296		116	137	136	158	143		1182	1140	1135	1123	1101
18.55	288	275	280	283	291		124	137	131	159	143		1189	1146	1144	1120	1111
18.6667	290	281	287	295	296		115	138	131	150	136		1196	1144	1139	1130	1116
18.7833	289	280	280	291	290		115	135	133	156	139		1199	1151	1143	1127	1107
18.9	282	284	283	293	300		117	141	135	154	147		1194	1149	1142	1123	1115
19.0167	282	282	285	300	293		115	136	132	156	146		1201	1161	1145	1134	1123
19.1333	287	296	278	305	292		121	136	127	158	147		1204	1173	1150	1130	1117
19.25	283	294	281	302	292		113	135	130	154	142		1205	1166	1155	1132	1118
19.3667	282	287	282	308	298		121	140	137	156	144		1210	1163	1154	1141	1116
19.4833	280	283	278	316	298		117	138	128	157	145		1211	1172	1164	1131	1129
19.6	276	282	280	315	297		119	134	136	163	144		1222	1160	1167	1150	1130
19.7167	275	281	282	316	298		112	140	135	154	151		1216	1182	1169	1144	1127
19.8333	273	279	280	311	299		118	140	134	158	142		1218	1172	1164	1149	1131
19.95	269	282	279	302	296		119	135	133	160	145		1217	1179	1168	1151	1126
20.0667	272	280	279	292	296		122	134	130	159	149		1229	1185	1173	1150	1136
20.1833	276	283	281	295	295		119	134	137	163	149		1226	1189	1176	1154	1142
20.3	276	280	286	290	296		119	139	134	161	143		1226	1189	1186	1153	1139
20.4167	273	281	283	298	298		123	131	128	161	150		1234	1186	1184	1162	1143
20.5333	278	283	282	301	294		125	138	125	160	146		1228	1201	1187	1154	1131
20.65	277	286	284	307	293		121	138	130	159	151		1238	1197	1191	1163	1136
20.7667	276	279	286	299	294		120	141	138	164	147		1241	1205	1197	1172	1140
20.8833	280	279	281	293	297		120	139	137	163	149		1245	1197	1193	1164	1149
21	271	283	280	292	297		118	134	131	163	149		1242	1202	1190	1168	1153
21.1167	279	281	280	294	294		121	134	126	166	149		1252	1208	1197	1174	1154
21.2333	270	275	288	294	291		121	138	134	161	149		1250	1208	1204	1173	1144
21.35	280	280	282	288	298		125	134	137	166	152		1250	1199	1204	1178	1159
21.4667	278	280	285	283	296		127	136	135	166	154		1249	1227	1215	1184	1164
21.5833	280	273	280	283	294		119	136	133	166	146		1261	1214	1209	1178	1159
21.7	281	277	288	281	298		121	138	133	165	150		1261	1212	1210	1186	1157
21.8167	281	279	290	283	298		124	136	133	163	151		1272	1217	1224	1193	1170
21.9333	288	278	289	279	298		119	136	138	166	147		1267	1216	1226	1200	1171
22.05	280	273	293	284	302		118	139	136	163	143		1265	1225	1219	1193	1171
22.1667	287	271	292	295	296		125	141	136	164	148		1271	1234	1232	1191	1167
22.2833	281	268	296	294	302		121	136	138	169	150		1280	1226	1233	1204	1175
22.4	285	271	293	301	305		125	131	132	166	146		1280	1224	1235	1206	1169
22.5167	288	275	291	306	301		124	138	134	166	143		1276	1237	1233	1207	1174
22.6333	288	277	296	302	302		122	133	138	170	155		1278	1242	1241	1216	1171
22.75	291	274	295	301	312		129	139	139	166	151		1285	1241	1242	1210	1175
22.8667	292	282	295	306	303		126	136	136	160	143		1290	1257	1245	1222	1182
22.9833	291	284	290	294	305		118	135	131	166	146		1298	1260	1252	1218	1185
23.1	298	275	295	295	306		124	140	134	169	151		1296	1250	1259	1222	1188
23.2167	306	277	294	288	308		120	143	138	165	151		1310	1258	1253	1231	1193
23.3333	308	275	295	296	298		120	135	131	166	151		1305	1257	1255	1229	1190
23.45	311	274	297	297	302		123	141	138	175	150		1296	1268	1257	1226	1191
23.5667	301	269	297	300	311		119	141	133	172	144		1313	1264	1266	1223	1197
23.6833	306	271	298	300	303		118	137	136	173	141		1310	1278	1281	1234	1202
23.8	293	274	298	300	309		121	138	134	170	149		1310	1261	1275	1242	1198
23.9167	299	275	302	302	304		122	142	137	177	146		1317	1277	1266	1242	1192
24.0333	299	273	296	311	304		120	134	132	167	149		1315	1278	1274	1233	1202
24.15	296	280	295	310	305		126	143	134	173	148		1316	1274	1282	1244	1202
24.2667	293	279	297	308	306		124	142	141	175	153		1319	1275	1281	1247	1209
24.3833	299	275	299	306	310		125	137	135	171	148		1319	1282	1279	1255	1205
24.5	298	283	297	302	311		120	140	133	175	153		1329	1294	1289	1242	1197
24.6167	293	280	295	286	314		130	140	137	174	144		1332	1296	1293	1258	1204
24.7333	301	280	291	291	309		122	144	137	171	142		1335	1292	1296	1265	1218
24.85	296	286	292	286	314		123	141	133	176	148		1323	1310	1305	1258	1212
24.9667	293	284	291	285	313		122	132	139	176	149		1326	1300	1292	1263	1215
25.0833	297	279	291	291	307		123	138	140	174	144		1345	1312	1301	1268	1230
25.2	299	285	292	291	310		121	140	136	173	149		1349	1309	1306	1260	1224
25.3167	300	277	285	293	318		122	139	139	172	150		1332	1314	1313	1278	1217
25.4333	301	279	286	289	307		122	139	137	171	149		1340	1313	1309	1261	1215
25.55	304	282	285	287	315		118	134	138	175	150		1353	1316	1316	1275	1231
25.6667	303	281	285	291	321		121	139	143	179	145		1359	1324	1321	1274	1235
25.7833	300	280	291	289	316		128	141	138	179	151		1360	1326	1330	1274	1234
25.9	305	282	283	290	322		122	140	140	176	148		1353	1325	1322	1283	1234
26.0167	306	279	282	299	317		121	142	144	174	146		1357	1332	1338	1278	1234
26.1333	309	280	286	298	319		122	144	139	174	153		1356	1333	1332	1287	1241
26.25	306	280	283	306	319		127	141	137	173	147		1354	1331	1335	1288	1237
26.3667	304	282	289	304	320		122	142	137	173	149		1374	1339	1340	1302	1243
26.4833	311	278	286	311	322		129	137	135	181	148		1382	1344	1336	1297	1236
26.6	308	281	289	308	326		129	146	135	182	153		1376	1348	1344	1298	1250
26.7167	309	279	290	312	325		119	145	140	178	148		1373	1353	1347	1310	1252
26.8333	307	280	284	304	324		124	137	141	182	148		1378	1353	1341	1301	1242
26.95	312	278	287	308	320		126	135	142	179	143		1386	1344	1360	1311	1252
27.0667	306	284	289	304	323		126	137	143	181	148		1385	1356	1359	1304	1250
27.1833	309	287	291	308	320		128	137	138	182	144		1395	1361	1368	1307	1260
27.3	316	285	286	318	323		128	142	139	180	147		1388	1366	1365	1316	1257
27.4167	308	280	288	308	319		127	140	143	178	150		1395	1371	1369	1321	1255
27.5333	308	278	287	307	326		130	138	141	184	153		1389	1369	1367	1308	1263
27.65	301	283	290	307	313		128	139	133	185	151		1404	1376	1382	1329	1252
27.7667	301	281	301	303	318		122	141	138	180	150		1407	1382	1375	1338	1259
27.8833	303	284	297	307	322		121	146	139	180	147		1399	1375	1380	1335	1269
28	299	281	300	306	323		125	144	142	186	145		1406	1376	1379	1338	1267
28.1167	301	280	296	305	322		126	147	149	192	145		1416	1378	1387	1328	1279
28.2333	297	276	302	303	321		125	142	143	184	147		1405	1384	1394	1338	1272
28.35	296	279	314	311	321		123	140	145	193	155		1414	1384	1391	1338	1280
28.4667	301	283	311	306	316		125	141	140	184	149		1420	1393	1391	1337	1275
28.5833	298	281	321	304	319		123	142	144	190	148		1423	1398	1386	1341	1282
28.7	293	281	324	305	319		122	140	141	188	148		1423	1395	1399	1345	1281
28.8167	291	278	324	311	319		122	146	142	186	145		1422	1398	1408	1350	1277
28.9333	295	282	331	317	323		127	138	141	196	146		1429	1415	1399	1347	1288
29.05	296	280	345	336	317		128	142	142	186	153		1428	1413	1403	1342	1290
29.1667	304	283	354	347	320		125	141	138	190	152		1429	1409	1410	1363	1294
29.2833	303	284	357	341	324		133	141	149	187	152		1440	1408	1418	1361	1292
29.4	313	283	364	343	319		130	140	143	187	151		1440	1426	1417	1364	1288
29.5167	320	283	372	341	323		128	142	145	191	149		1448	1422	1420	1357	1295
29.6333	317	284	385	350	316		128	144	145	186	146		1451	1412	1424	1373	1285
29.75	310	282	390	348	319		133	144	140	194	150		1445	1417	1421	1374	1310
29.8667	310	281	406	337	321		125	134	147	191	148		1452	1425	1427	1371	1299
29.9833	307	287	422	342	323		123	140	148	191	149		1460	1429	1432	1381	1301
30.1	303	285	429	352	323		126	138	143	196	147		1446	1429	1437	1376	1306
30.2167	310	283	446	357	325		126	138	148	193	149		1453	1438	1444	1383	1305
30.3333	312	288	464	363	329		122	142	148	190	150		1465	1440	1445	1379	1300
30.45	308	283	483	374	324		123	142	145	199	148		1462	1451	1445	1395	1317
30.5667	307	283	497	385	323		123	140	145	195	151		1463	1441	1449	1384	1313
30.6833	306	279	515	395	326		126	140	140	201	148		1460	1461	1456	1384	1317
30.8	310	282	532	403	330		131	135	146	197	146		1472	1460	1452	1393	1324
30.9167	307	285	534	403	326		128	142	146	194	145		1473	1464	1461	1393	1317
31.0333	309	286	545	413	329		128	141	148	195	153		1485	1465	1463	1391	1326
31.15	310	286	567	418	325		130	137	148	197	156		1485	1464	1463	1400	1336
31.2667	310	293	585	421	326		130	140	144	193	153		1474	1467	1465	1396	1335
31.3833	315	283	589	422	330		125	143	145	195	149		1480	1471	1469	1400	1326
31.5	310	287	605	427	326		130	149	147	197	150		1476	1472	1471	1419	1338
31.6167	313	286	613	434	334		128	137	148	197	151		1486	1479	1485	1410	1338
31.7333	317	286	625	448	332		127	144	144	197	150		1491	1481	1483	1409	1331
31.85	312	285	638	454	326		135	142	148	200	154		1488	1482	1486	1417	1338
31.9667	312	288	648	475	328		128	139	150	200	149		1493	1477	1499	1421	1345
32.0833	315	290	653	488	335		127	142	144	200	155		1506	1485	1487	1417	1338
32.2	319	291	662	498	335		126	139	151	203	148		1503	1500	1499	1430	1342
32.3167	316	291	681	525	329		131	147	145	203	152		1507	1496	1502	1434	1352
32.4333	321	290	695	528	327		128	141	148	198	145		1506	1506	1495	1434	1346
32.55	322	300	695	534	328		127	146	147	201	153		1508	1508	1497	1428	1349
32.6667	321	333	704	540	329		131	141	147	208	146		1506	1500	1504	1443	1352
32.7833	325	337	705	543	331		133	143	150	207	153		1508	1500	1505	1441	1355
32.9	324	329	723	540	331		125	146	150	201	147		1527	1512	1506	1448	1345
33.0167	324	310	716	546	332		129	145	144	207	155		1518	1510	1521	1448	1362
33.1333	323	305	725	559	332		131	141	152	209	148		1525	1514	1516	1449	1349
33.25	320	308	734	568	327		129	142	150	204	152		1523	1520	1523	1454	1366
33.3667	320	298	737	573	321		132	144	146	208	151		1533	1529	1524	1448	1361
33.4833	333	304	745	587	324		129	145	147	204	147		1535	1532	1523	1450	1364
33.6	330	300	740	602	330		129	145	148	207	152		1538	1535	1529	1455	1367
33.7167	327	306	757	612	320		133	145	152	206	147		1532	1540	1534	1463	1373
33.8333	321	308	756	613	330		133	144	147	202	151		1534	1538	1536	1463	1368
33.95	333	316	754	636	333		134	140	147	212	147		1544	1542	1535	1462	1377
34.0667	326	312	760	644	327		132	142	145	208	153		1548	1544	1535	1463	1387
34.1833	330	317	773	658	325		127	142	149	208	153		1543	1548	1551	1478	1370
34.3	328	325	778	657	324		132	147	148	203	147		1543	1549	1548	1472	1373
34.4167	328	317	769	669	324		127	144	148	207	149		1551	1552	1543	1484	1378
34.5333	328	325	780	674	326		131	143	151	206	156		1558	1550	1553	1481	1379
34.65	326	326	804	690	330		132	146	149	213	152		1558	1563	1559	1470	1389
34.7667	333	332	796	687	331		129	145	152	208	153		1566	1567	1559	1473	1390
34.8833	333	341	802	701	330		134	146	150	211	151		1556	1563	1553	1481	1382
35	329	345	803	700	336		134	143	147	210	149		1563	1567	1558	1486	1402
35.1167	338	344	811	705	332		138	143	147	211	148		1579	1576	1570	1488	1397
35.2333	337	352	818	708	330		132	144	153	210	155		1578	1577	1565	1504	1404
35.35	335	359	811	702	335		129	145	149	208	153		1580	1581	1568	1500	1394
35.4667	341	354	809	720	334		129	141	155	208	152		1565	1587	1573	1505	1404
35.5833	345	363	822	711	325		133	147	148	216	154		1577	1595	1580	1497	1407
35.7	348	367	816	715	329		130	146	150	213	153		1577	1597	1586	1508	1408
35.8167	347	371	823	723	331		133	146	149	215	151		1578	1602	1592	1508	1405
35.9333	348	382	829	717	331		139	147	149	212	154		1572	1600	1590	1514	1408
36.05	351	388	818	730	334		134	147	150	214	156		1583	1607	1592	1523	1413
36.1667	351	402	812	717	335		130	145	153	211	151		1593	1607	1598	1520	1415
36.2833	359	418	818	706	339		135	149	154	216	154		1590	1601	1592	1515	1419
36.4	361	430	832	694	333		137	152	158	214	154		1582	1617	1604	1512	1419
36.5167	365	436	840	728	336		136	145	152	221	151		1600	1609	1604	1513	1423
36.6333	369	448	840	721	333		130	144	156	222	149		1600	1626	1605	1529	1422
36.75	365	454	848	675	328		132	146	151	214	148		1605	1623	1608	1523	1414
36.8667	370	469	828	686	335		132	146	152	219	146		1608	1634	1604	1526	1431
36.9833	378	486	822	685	334		139	141	154	224	149		1606	1622	1612	1525	1427
37.1	380	482	804	706	326		136	149	154	220	150		1611	1624	1618	1535	1426
37.2167	384	500	822	740	328		128	146	156	223	147		1622	1639	1621	1533	1434
37.3333	383	511	809	669	327		132	145	161	214	150		1606	1641	1617	1534	1435
37.45	386	514	813	650	332		132	147	154	221	152		1617	1634	1619	1539	1425
37.5667	391	518	819	652	332		134	146	155	221	150		1611	1634	1631	1546	1444
37.6833	391	533	785	669	327		135	147	152	217	149		1629	1647	1631	1562	1431
37.8	396	540	799	917	328		131	148	156	222	149		1613	1654	1620	1557	1444
37.9167	403	549	804	637	337		133	147	155	223	150		1629	1641	1631	1542	1444
38.0333	405	552	832	799	347		137	148	155	220	157		1626	1655	1631	1554	1450
38.15	406	576	795	975	331		143	150	158	223	156		1630	1657	1644	1545	1447
38.2667	415	570	825	618	341		133	144	156	223	149		1630	1667	1637	1567	1444
38.3833	422	584	797	630	343		135	150	154	220	155		1622	1681	1653	1568	1461
38.5	415	585	801	613	340		135	149	161	224	155		1640	1658	1651	1568	1460
38.6167	428	601	799	608	347		130	146	152	220	150		1635	1672	1647	1568	1448
38.7333	437	609	804	604	351		136	149	156	227	154		1641	1679	1655	1569	1453
38.85	437	605	913	605	351		141	152	154	223	152		1635	1671	1648	1578	1469
38.9667	438	619	790	623	358		130	151	155	225	154		1649	1671	1648	1572	1445
39.0833	437	624	992	900	364		139	150	162	224	160		1645	1683	1660	1579	1469
39.2	445	644	809	616	363		136	142	157	225	152		1651	1687	1658	1580	1461
39.3167	455	651	828	610	370		139	154	154	222	149		1645	1686	1657	1580	1468
39.4333	467	645	820	1667	378		132	150	158	228	153		1648	1688	1664	1579	1466
39.55	470	660	1022	880	386		139	145	162	231	156		1664	1699	1664	1582	1475
39.6667	474	648	939	1089	392		128	153	159	226	153		1666	1697	1668	1585	1480
39.7833	475	656	1064	951	401		137	146	154	227	154		1658	1696	1671	1588	1462
39.9	486	681	830	596	411		132	149	159	228	157		1657	1705	1672	1602	1475
40.0167	489	689	780	595	422		139	151	158	223	157		1664	1703	1672	1592	1487
40.1333	507	684	782	1536	427		142	153	161	228	150		1669	1700	1675	1584	1486
40.25	510	686	842	700	442		141	146	164	226	153		1680	1703	1677	1591	1482
40.3667	514	753	809	951	450		141	147	164	226	158		1673	1709	1665	1605	1492
40.4833	509	686	955	916	462		134	146	160	225	153		1678	1712	1681	1605	1480
40.6	521	748	881	807	471		138	154	160	231	156		1682	1721	1680	1599	1493
40.7167	525	724	1032	597	489		140	154	161	238	153		1681	1727	1683	1605	1489
40.8333	545	690	816	871	489		138	152	164	230	156		1680	1717	1692	1609	1498
40.95	538	706	824	590	501		141	151	163	229	160		1675	1726	1688	1611	1505
41.0667	542	718	883	972	520		137	153	162	232	152		1687	1734	1691	1610	1511
41.1833	564	728	1050	1480	536		136	151	165	231	154		1690	1723	1702	1619	1495
41.3	564	698	869	1291	548		134	149	163	232	153		1685	1731	1704	1627	1501
41.4167	576	692	833	1056	549		139	153	159	231	155		1696	1737	1702	1612	1506
41.5333	569	682	872	1591	560		138	153	159	228	158		1684	1734	1690	1617	1500
41.65	587	685	1032	1007	574		141	150	162	231	163		1689	1739	1705	1627	1498
41.7667	576	680	960	1489	581		139	149	154	238	154		1695	1733	1706	1621	1509
41.8833	586	691	786	1114	589		140	153	158	236	150		1698	1742	1709	1628	1519
42	595	693	759	1057	583		139	154	161	235	159		1703	1757	1714	1627	1506
42.1167	596	681	846	1546	600		139	155	159	235	155		1707	1753	1714	1634	1505
42.2333	612	681	1113	1473	611		138	151	166	231	155		1718	1755	1713	1628	1514
42.35	627	680	1233	1657	621		140	152	164	229	158		1709	1756	1713	1636	1521
42.4667	631	645	765	1772	630		141	151	164	235	160		1716	1764	1721	1633	1523
42.5833	652	673	956	1597	622		144	154	165	236	157		1716	1764	1729	1646	1519
42.7	630	731	1261	744	622		136	150	165	232	156		1710	1761	1715	1655	1520
42.8167	612	632	758	1094	651		138	153	164	231	154		1713	1766	1727	1648	1519
42.9333	634	633	1142	1970	650		144	148	159	232	155		1716	1766	1731	1647	1531
43.05	633	672	872	1614	653		135	150	169	236	159		1713	1771	1725	1656	1523
43.1667	671	620	762	1171	660		138	155	162	234	158		1715	1786	1730	1658	1524
43.2833	659	689	792	769	667		139	150	171	238	151		1718	1781	1742	1656	1531
43.4	646	605	808	1658	677		146	159	165	238	154		1726	1776	1728	1657	1521
43.5167	663	616	760	1725	705		136	154	168	233	161		1733	1771	1733	1662	1533
43.6333	658	793	1161	1626	688		135	148	164	235	157		1734	1791	1729	1667	1527
43.75	713	626	771	1353	689		145	154	163	237	157		1742	1773	1737	1657	1532
43.8667	751	599	774	804	695		140	154	167	237	161		1736	1793	1747	1664	1550
43.9833	666	798	972	791	729		135	152	165	237	159		1748	1780	1747	1662	1530
44.1	671	672	766	1875	705		144	152	166	238	156		1730	1784	1747	1669	1547
44.2167	651	838	1012	1804	698		138	155	164	241	159		1740	1790	1756	1664	1549
44.3333	694	598	1025	802	695		143	154	163	240	159		1734	1802	1744	1667	1538
44.45	774	583	758	1845	701		140	151	162	241	152		1739	1795	1762	1669	1542
44.5667	647	739	788	1429	732		142	150	160	243	157		1748	1805	1747	1675	1555
44.6833	654	574	1250	880	726		141	149	167	241	158		1744	1809	1764	1682	1548
44.8	693	839	772	1153	696		142	151	167	233	160		1754	1808	1750	1684	1564
44.9167	713	575	1508	1622	686		140	155	163	245	162		1752	1818	1758	1674	1557
45.0333	749	974	757	630	692		143	154	164	239	155		1746	1823	1764	1681	1559
45.15	627	568	742	879	678		146	158	164	242	162		1760	1805	1767	1684	1561
45.2667	606	907	861	1344	664		141	158	166	242	160		1759	1816	1771	1689	1555
45.3833	716	564	748	955	690		141	155	163	248	161		1768	1823	1766	1681	1569
45.5	873	865	1268	2126	653		146	156	159	243	160		1759	1829	1774	1690	1567
45.6167	599	568	751	1151	643		149	155	163	244	156		1765	1833	1775	1687	1570
45.7333	1009	625	1086	1043	621		144	159	165	240	161		1768	1833	1779	1684	1568
45.85	660	605	785	1282	736		148	158	161	243	160		1764	1837	1779	1700	1575
45.9667	641	562	742	1599	1341		147	152	168	241	162		1772	1834	1787	1703	1562
46.0833	962	801	752	1879	684		147	153	168	248	157		1776	1842	1787	1711	1575
46.2	603	875	811	874	883		143	158	166	236	161		1776	1849	1782	1709	1581
46.3167	692	566	744	1953	764		148	157	167	247	163		1780	1853	1779	1707	1575
46.4333	876	1558	747	2120	593		143	160	171	249	159		1784	1847	1793	1710	1594
46.55	1737	1062	1059	993	617		142	156	169	240	161		1785	1861	1801	1714	1580
46.6667	615	1278	732	847	570		146	151	166	242	157		1788	1862	1800	1714	1590
46.7833	996	1029	725	2254	602		145	154	167	236	157		1788	1863	1801	1709	1582
46.9	594	607	1269	962	1010		143	155	167	241	163		1787	1868	1806	1718	1591
47.0167	1469	978	837	1401	688		144	159	168	245	159		1794	1852	1806	1720	1602
47.1333	758	789	1203	1589	569		149	158	169	240	162		1796	1863	1800	1717	1594
47.25	636	763	736	915	565		150	157	172	243	164		1790	1865	1810	1730	1599
47.3667	1149	519	725	1053	563		146	154	167	245	164		1811	1862	1805	1726	1602
47.4833	736	831	777	984	1453		147	155	167	246	164		1802	1876	1806	1727	1597
47.6	1049	577	731	1447	1178		147	156	171	243	167		1798	1870	1811	1720	1598
47.7167	1912	916	1392	1126	608		147	156	165	243	161		1786	1868	1818	1725	1599
47.8333	845	950	766	2218	599		150	154	171	244	162		1788	1871	1802	1726	1599
47.95	626	816	1819	987	1552		147	153	168	243	155		1808	1876	1808	1718	1606
48.0667	1050	829	763	1403	1377		150	159	168	251	162		1798	1884	1811	1732	1599
48.1833	1019	543	774	1533	665		147	155	172	246	161		1795	1889	1821	1740	1608
48.3	998	801	996	1270	631		148	155	172	246	163		1805	1892	1815	1728	1602
48.4167	871	881	712	818	751		148	159	171	248	157		1792	1887	1820	1738	1603
48.5333	1688	1043	726	1906	1020		144	157	175	243	161		1806	1894	1824	1748	1612
48.65	1584	1306	711	2211	1251		148	157	170	257	161		1810	1899	1820	1741	1611
48.7667	1544	1099	737	2291	1500		147	154	170	253	154		1819	1896	1827	1728	1617
48.8833	1239	993	820	1583	529		149	162	172	248	164		1812	1916	1831	1735	1611
49	1423	753	753	1246	580		147	160	168	254	157		1815	1904	1815	1749	1618
49.1167	1181	1674	851	1669	1066		146	157	168	249	163		1812	1913	1844	1739	1627
49.2333	1029	1334	716	1288	725		151	156	176	248	166		1813	1915	1827	1755	1625
49.35	698	793	704	920	752		145	163	167	252	161		1821	1916	1835	1750	1635
49.4667	922	1982	777	1784	884		151	153	175	253	160		1828	1920	1837	1755	1622
49.5833	662	919	701	2223	1543		149	155	172	251	163		1835	1910	1838	1751	1629
49.7	1880	853	1002	1515	763		150	159	174	246	161		1833	1934	1850	1760	1634
49.8167	1758	1015	812	1337	799		156	156	176	250	164		1839	1941	1833	1775	1630
49.9333	1141	1270	788	2420	553		151	159	174	248	161		1826	1940	1851	1767	1624
50.05	800	1059	793	1083	1343		151	157	171	253	166		1849	1930	1861	1760	1630
50.1667	2085	1154	724	1882	1442		150	159	167	258	163		1831	1943	1860	1771	1632
50.2833	1003	1085	701	1561	825		150	152	172	256	163		1835	1951	1849	1762	1648
50.4	985	520	804	1583	1264		150	160	172	260	166		1846	1960	1859	1767	1631
50.5167	1420	504	748	1627	924		155	159	175	257	169		1831	1982	1855	1762	1650
50.6333	1239	1890	846	1525	692		149	158	175	252	164		1849	1989	1858	1766	1639
50.75	791	1542	803	1992	687		153	160	172	261	160		1853	1994	1866	1780	1644
50.8667	1879	634	711	2208	744		154	157	176	261	162		1844	2001	1854	1766	1640
50.9833	758	806	1008	921	649		155	159	174	258	159		1850	1993	1863	1778	1651
51.1	1826	822	727	1165	1836		155	161	177	259	166		1863	2015	1858	1785	1643
51.2167	1306	601	1004	2065	1076		155	158	170	263	163		1857	2013	1881	1783	1650
51.3333	1845	785	740	1659	563		155	162	176	262	163		1856	2029	1870	1784	1639
51.45	960	887	846	1449	592		154	164	172	261	167		1862	2025	1867	1791	1648
51.5667	1412	800	818	1417	1428		153	160	175	259	163		1854	2029	1872	1789	1648
51.6833	1143	637	816	2013	704		153	158	176	264	168		1858	2027	1875	1787	1649
51.8	1192	848	704	1867	1804		149	162	175	262	167		1864	2041	1876	1783	1655
51.9167	1271	494	799	2019	766		161	163	173	264	166		1860	2033	1877	1794	1654
52.0333	592	480	1107	2518	1234		147	158	177	264	164		1869	2039	1874	1782	1657
52.15	920	466	687	1729	1291		157	162	176	265	162		1872	2049	1877	1800	1657
52.2667	1504	481	854	1946	1678		151	164	177	265	169		1864	2054	1889	1787	1666
52.3833	1103	466	701	1221	1823		153	163	177	266	163		1871	2070	1892	1804	1655
52.5	919	471	770	2185	1193		153	166	180	268	163		1871	2066	1886	1807	1668
52.6167	1733	468	937	1089	1465		154	161	173	266	170		1878	2073	1899	1802	1665
52.7333	900	462	683	1073	1282		152	161	180	275	164		1878	2072	1882	1804	1666
52.85	971	461	860	1512	911		156	170	181	276	167		1892	2087	1891	1801	1676
52.9667	1488	459	940	667	1179		159	168	181	276	164		1877	2083	1892	1811	1683
53.0833	1050	449	694	1506	1623		159	158	183	275	164		1877	2097	1892	1811	1671
53.2	972	461	766	2126	1459		155	165	180	280	168		1894	2110	1894	1815	1661
53.3167	1054	449	900	1832	1567		155	161	176	278	173		1897	2093	1892	1814	1669
53.4333	1882	452	753	838	1613		156	164	180	276	167		1891	2108	1900	1816	1676
53.55	1551	447	1246	1960	1182		157	168	180	276	162		1892	2109	1909	1806	1684
53.6667	1890	449	822	1448	1343		159	162	181	278	165		1898	2114	1918	1814	1674
53.7833	1952	446	1109	1769	1341		160	166	175	276	164		1896	2121	1908	1809	1684
53.9	560	443	1092	2026	1851		154	159	179	278	169		1907	2121	1898	1807	1686
54.0167	775	445	776	906	1532		156	162	180	279	168		1897	2135	1893	1826	1696
54.1333	1520	443	677	1264	1614		156	162	182	282	167		1908	2147	1923	1816	1684
54.25	1359	441	1136	1205	1535		161	170	181	283	165		1907	2160	1916	1830	1694
54.3667	663	439	1717	1204	1570		154	165	186	287	170		1893	2149	1899	1835	1685
54.4833	1960	453	1249	1857	1652		156	168	175	287	168		1903	2154	1908	1827	1693
54.6	1519	444	707	1406	1517		156	165	175	289	172		1905	2163	1927	1837	1689
54.7167	1982	442	714	1233	1499		156	164	182	290	170		1905	2175	1903	1839	1692
54.8333	2034	432	878	1442	1547		163	167	183	285	172		1914	2190	1927	1826	1710
54.95	1245	439	815	2150	1610		157	170	182	292	167		1915	2184	1927	1843	1688
55.0667	824	437	1247	1350	1561		164	169	178	289	169		1916	2184	1932	1841	1695
55.1833	1325	438	819	2145	1737		167	161	186	295	171		1924	2183	1932	1840	1697
55.3	722	430	887	2168	2092		168	173	184	294	167		1924	2189	1932	1855	1698
55.4167	1792	428	985	1868	1321		166	172	181	290	167		1922	2199	1928	1852	1701
55.5333	1367	429	912	1489	1789		160	172	188	298	171		1928	2208	1927	1852	1712
55.65	1773	421	928	2043	1854		161	171	189	294	168		1931	2213	1936	1846	1707
55.7667	2423	422	734	1926	1298		164	176	184	300	174		1932	2220	1923	1847	1711
55.8833	2375	427	676	2184	1685		167	169	188	298	174		1936	2218	1933	1860	1709
56	1147	429	881	1903	1828		168	178	188	298	170		1933	2226	1939	1866	1700
56.1167	853	418	875	1110	1736		165	170	185	296	170		1927	2231	1953	1857	1713
56.2333	2263	422	662	1628	1532		168	178	183	305	172		1940	2253	1947	1858	1707
56.35	1168	419	750	2332	1657		171	171	187	301	173		1940	2255	1943	1868	1712
56.4667	1025	422	655	1879	1762		168	175	188	302	176		1940	2259	1945	1879	1714
56.5833	1598	424	996	1897	1814		165	175	190	303	177		1937	2253	1948	1877	1720
56.7	2247	421	1206	1842	1717		167	176	191	301	173		1947	2273	1950	1873	1714
56.8167	1518	421	798	996	1699		168	176	189	313	176		1954	2281	1951	1865	1710
56.9333	1919	417	661	1830	1668		168	174	186	305	175		1954	2278	1967	1877	1717
57.05	1562	414	750	2371	1761		175	172	187	309	176		1946	2284	1947	1866	1722
57.1667	1567	419	714	2209	1641		171	176	190	310	178		1960	2295	1961	1883	1716
57.2833	1440	416	1499	1875	1701		177	179	196	313	176		1955	2290	1953	1875	1715
57.4	1280	413	935	1502	1736		168	181	187	312	176		1947	2297	1971	1884	1713
57.5167	1156	414	1292	1855	2322		173	180	191	310	176		1958	2311	1966	1885	1713
57.6333	1229	412	937	2033	1790		171	179	191	312	178		1965	2311	1941	1893	1719
57.75	1629	404	1367	1810	1644		172	175	191	314	175		1958	2319	1957	1880	1720
57.8667	1737	411	888	1633	1728		178	183	189	313	180		1964	2334	1967	1886	1733
57.9833	2189	407	654	2202	1803		179	175	191	312	179		1968	2341	1956	1887	1734
58.1	2321	404	955	1275	1830		173	181	195	322	178		1959	2330	1962	1886	1726
58.2167	1974	411	1243	686	1792		173	176	193	320	181		1975	2111	1970	1884	1725
58.3333	1971	409	1268	1510	1712		174	178	195	321	179		1979	2097	1971	1891	1730
58.45	1667	406	1787	1652	1819		176	185	196	320	179		1977	2024	1980	1886	1739
58.5667	2394	411	1283	1581	2070		174	186	199	325	182		1965	1920	1980	1902	1731
58.6833	2131	404	1248	2145	2050		176	173	188	325	181		1977	1863	1960	1900	1725
58.8	1538	407	923	1166	1918		175	182	191	327	178		1973	1846	1976	1903	1725
58.9167	2154	402	1635	1351	1666		179	183	190	328	183		1963	1818	1977	1898	1734
59.0333	1841	398	1472	2991	1701		180	187	193	333	179		1989	1809	1975	1906	1740
59.15	1621	401	1387	1625	1944		182	180	193	334	188		1990	1790	1981	1903	1737
59.2667	2264	400	897	1383	1987		179	183	197	337	182		1979	1773	1999	1903	1737
59.3833	1768	403	699	1451	1940		177	181	198	332	176		1974	1768	1981	1911	1741
59.5	1775	400	1001	1692	1761		179	178	193	331	178		1994	1758	1992	1915	1744
59.6167	1519	400	1002	1438	1774		183	178	195	329	186		1996	1759	1993	1901	1747
59.7333	933	400	695	1324	1710		183	182	198	343	181		1983	1741	1990	1908	1740
59.85	2462	402	749	1498	2008		183	188	195	333	181		1987	1733	1994	1914	1751
59.9667	1306	391	802	2164	2310		180	185	197	340	181		1998	1738	1991	1913	1754
60.0833	2364	392	842	2346	2188		178	180	194	339	183		1992	1718	1999	1919	1749
60.2	2206	390	868	1948	2209		180	185	198	344	185		2014	1732	2009	1928	1753
60.3167	1608	389	832	1783	1710		181	181	198	341	186		2006	1711	2018	1926	1775
60.4333	2361	394	1502	1791	1726		178	183	198	343	182		2008	1713	2005	1918	1751
60.55	2436	389	1250	2104	1744		180	182	198	348	181		2018	1716	2004	1935	1757
60.6667	2560	394	1258	2564	1702		178	182	195	346	186		2014	1698	2007	1931	1759
60.7833	2021	393	700	2408	2072		184	187	196	354	185		2016	1702	2014	1935	1768
60.9	1853	393	821	1800	1812		183	187	198	355	181		2015	1699	2006	1943	1762
61.0167	1654	388	835	2408	2005		179	185	200	350	184		2029	1711	2023	1943	1752
61.1333	1877	389	650	2070	1870		181	191	193	357	183		2014	1692	2023	1941	1756
61.25	2865	391	1235	1565	2066		182	187	201	359	185		2023	1682	2018	1934	1759
61.3667	1595	390	712	1246	2056		183	185	198	356	192		2017	1681	2015	1933	1761
61.4833	2056	386	641	2291	2031		182	185	196	356	186		2017	1680	2018	1946	1762
61.6	1665	382	734	1572	1929		187	190	205	357	184		2017	1675	2018	1945	1765
61.7167	1557	380	1227	1538	2121		186	192	196	362	187		2028	1681	2020	1942	1767
61.8333	1983	387	1603	1534	1803		184	186	199	367	186		2029	1674	2021	1953	1767
61.95	2156	384	1638	1491	2288		183	191	200	366	189		2023	1670	2033	1945	1769
62.0667	1599	380	1097	1842	2194		188	187	195	363	187		2025	1679	2034	1958	1776
62.1833	2015	1695	1619	2132	2015		188	195	200	369	187		2028	1667	2029	1952	1781
62.3	976	2109	787	1267	1818		183	194	203	371	191		2030	1675	2038	1961	1775
62.4167	1329	2890	999	1890	2343		188	191	204	367	185		2031	1668	2041	1952	1780
62.5333	875	2825	1112	1192	2173		185	191	202	368	184		2031	1669	2043	1963	1777
62.65	1268	2825	674	1364	2034		189	190	204	371	186		2050	1669	2042	1962	1780
62.7667	943	2828	873	2274	1878		185	187	197	383	189		2044	1664	2042	1953	1786
62.8833	1433	2846	1323	1960	2359		191	189	195	375	189		2027	1670	2034	1953	1780
63	972	2846	878	2543	2037		186	187	201	378	184		2050	1665	2041	1974	1772
63.1167	2009	2834	1473	2676	2006		192	192	201	377	187		2047	1649	2047	1971	1784
63.2333	1016	2835	988	2605	1958		192	186	200	382	187		2050	1653	2060	1978	1790
63.35	1171	2855	922	1558	1783		186	190	199	382	193		2051	1666	2063	1972	1785
63.4667	1613	2836	1903	2529	1883		190	194	202	394	187		2050	1656	2057	1972	1792
63.5833	1050	2818	1297	2797	2142		187	196	201	389	191		2057	1654	2071	1968	1801
63.7	1355	2809	764	2854	2303		189	193	202	385	191		2058	1651	2074	1976	1797
63.8167	1466	2789	848	2185	2092		192	200	206	394	192		2057	1643	2076	1985	1807
63.9333	621	2756	744	1689	2125		189	197	206	400	189		2063	1657	2080	1999	1803
64.05	1718	2779	1434	2443	1990		198	200	202	394	191		2062	1653	2078	1988	1810
64.1667	931	2759	660	2170	1951		193	191	207	399	187		2068	1655	2104	1994	1806
64.2833	1238	2795	957	1617	2121		195	202	201	398	190		2078	1645	2100	2000	1804
64.4	1892	2777	648	2428	2382		195	197	204	401	189		2048	1645	2098	2000	1819
64.5167	1803	2778	692	1627	2136		193	200	205	404	194		2074	1653	2100	2003	1806
64.6333	2179	2784	869	2553	2384		195	193	207	401	189		2084	1650	2112	2002	1813
64.75	1185	2782	1473	1630	2475		195	195	202	404	193		2074	1637	2120	2001	1821

## Sheet: fig 3B
Residue	CSP	N-terminal domain	Proline-rich domain	MT-binding domain	C-terminal domain
1
2
3
4		0.04
5		0.04
6	0.001	0.04
7	0	0.04
8	0.002	0.04
9		0.04
10	0	0.04
11	0.001	0.04
12	0.002	0.04
13		0.04
14	0.003	0.04
15		0.04
16	0.003	0.04
17	0.002	0.04
18	0	0.04
19	0.001	0.04
20	0.002	0.04
21		0.04
22		0.04
23		0.04
24	0.002	0.04
25	0.002	0.04
26		0.04
27	0	0.04
28	0.002	0.04
29	0	0.04
30	0.002	0.04
31		0.04
32	0.003	0.04
33	0	0.04
34	0.003	0.04
35	0	0.04
36	0.004	0.04
37	0	0.04
38	0.002	0.04
39	0	0.04
40	0.001	0.04
41		0.04
42	0.003	0.04
43	0.002	0.04
44		0.04
45		0.04
46	0.001	0.04
47		0.04
48		0.04
49		0.04
50		0.04
51		0.04
52	0.001	0.04
53	0.001	0.04
54		0.04
55	0.004	0.04
56	0	0.04
57	0	0.04
58		0.04
59		0.04
60		0.04
61	0	0.04
62	0.001	0.04
63	0	0.04
64	0.002	0.04
65		0.04
66	0	0.04
67	0	0.04
68	0	0.04
69		0.04
70		0.04
71	0.001	0.04
72	0.002	0.04
73	0.002	0.04
74		0.04
75	0.003	0.04
76	0.002	0.04
77	0.001	0.04
78		0.04
79		0.04
80	0	0.04
81	0	0.04
82	0	0.04
83	0.002	0.04
84	0.002	0.04
85		0.04
86	0	0.04
87	0.003	0.04
88	0	0.04
89	0.003	0.04
90		0.04
91		0.04
92	0.003	0.04
93		0.04
94	0.002	0.04
95	0.001	0.04
96		0.04
97		0.04
98		0.04
99	0.001	0.04
100	0.002	0.04
101	0.002	0.04
102	0	0.04
103	0.001	0.04
104	0.001	0.04
105		0.04
106		0.04
107	0.001	0.04
108	0.001	0.04
109	0.001	0.04
110		0.04
111	0	0.04
112		0.04
113	0.001	0.04
114	0	0.04
115	0	0.04
116		0.04
117		0.04
118		0.04
119	0.004	0.04
120	0.003	0.04
121		0.04
122	0.004	0.04
123		0.04
124		0.04
125	0.006	0.04
126	0	0.04
127		0.04
128		0.04
129	0.002	0.04
130	0	0.04
131	0	0.04
132	0.003	0.04
133	0	0.04
134	0.002	0.04
135	0.001	0.04
136	0.002	0.04
137		0.04
138	0	0.04
139	0	0.04
140	0	0.04
141	0	0.04
142	0	0.04
143	0	0.04
144	0	0.04
145		0.04
146	0	0.04
147	0.001	0.04
148		0.04
149	0.002	0.04
150	0	0.04
151			0.04
152	0.001		0.04
153	0		0.04
154			0.04
155	0		0.04
156	0		0.04
157	0.001		0.04
158	0		0.04
159			0.04
160			0.04
161	0		0.04
162	0.001		0.04
163	0.003		0.04
164	0.002		0.04
165			0.04
166	0.001		0.04
167	0.002		0.04
168			0.04
169	0.001		0.04
170			0.04
171			0.04
172			0.04
173			0.04
174	0.003		0.04
175	0.003		0.04
176			0.04
177			0.04
178			0.04
179			0.04
180			0.04
181			0.04
182			0.04
183			0.04
184	0.003		0.04
185			0.04
186	0.003		0.04
187	0		0.04
188			0.04
189			0.04
190	0		0.04
191	0		0.04
192	0		0.04
193			0.04
194			0.04
195	0		0.04
196	0.001		0.04
197	0.003		0.04
198	0		0.04
199			0.04
200			0.04
201	0		0.04
202	0.002		0.04
203			0.04
204	0		0.04
205	0.002		0.04
206			0.04
207	0.002		0.04
208	0		0.04
209	0		0.04
210	0		0.04
211			0.04
212			0.04
213			0.04
214	0.002		0.04
215	0		0.04
216			0.04
217			0.04
218			0.04
219			0.04
220	0		0.04
221			0.04
222			0.04
223			0.04
224			0.04
225			0.04
226			0.04
227	0.001		0.04
228			0.04
229	0.002		0.04
230	0.002		0.04
231	0		0.04
232			0.04
233			0.04
234			0.04
235			0.04
236			0.04
237			0.04
238	0.002		0.04
239	0		0.04
240			0.04
241	0		0.04
242			0.04
243			0.04
244				0.04
245	0			0.04
246	0.001			0.04
247				0.04
248				0.04
249				0.04
250				0.04
251				0.04
252	0.002			0.04
253				0.04
254				0.04
255				0.04
256	0			0.04
257	0			0.04
258	0			0.04
259				0.04
260	0.007			0.04
261	0.001			0.04
262	0			0.04
263	0.001			0.04
264	0.004			0.04
265	0			0.04
266	0.002			0.04
267	0			0.04
268				0.04
269				0.04
270				0.04
271	0.001			0.04
272	0			0.04
273	0.002			0.04
274				0.04
275				0.04
276				0.04
277	0			0.04
278	0.003			0.04
279	0.004			0.04
280	0			0.04
281	0			0.04
282	0.001			0.04
283				0.04
284				0.04
285	0.001			0.04
286				0.04
287	0.001			0.04
288				0.04
289	0.005			0.04
290	0			0.04
291				0.04
292	0			0.04
293	0			0.04
294	0			0.04
295				0.04
296				0.04
297	0			0.04
298	0			0.04
299				0.04
300				0.04
301				0.04
302				0.04
303				0.04
304				0.04
305				0.04
306				0.04
307	0			0.04
308				0.04
309	0			0.04
310	0.003			0.04
311	0			0.04
312				0.04
313				0.04
314				0.04
315	0			0.04
316	0.001			0.04
317	0.002			0.04
318	0.001			0.04
319	0.005			0.04
320	0			0.04
321				0.04
322	0			0.04
323	0			0.04
324				0.04
325	0			0.04
326	0.003			0.04
327				0.04
328				0.04
329				0.04
330				0.04
331				0.04
332				0.04
333	0.003			0.04
334	0			0.04
335				0.04
336	0			0.04
337	0			0.04
338	0			0.04
339	0.002			0.04
340	0.001			0.04
341	0.002			0.04
342	0.001			0.04
343				0.04
344				0.04
345	0			0.04
346				0.04
347	0			0.04
348	0.002			0.04
349	0.002			0.04
350	0			0.04
351	0.003			0.04
352	0.001			0.04
353				0.04
354				0.04
355	0.003			0.04
356	0.004			0.04
357				0.04
358				0.04
359	0			0.04
360	0.002			0.04
361	0			0.04
362	0			0.04
363				0.04
364				0.04
365	0.004			0.04
366	0			0.04
367				0.04
368	0			0.04
369					0.04
370	0				0.04
371					0.04
372	0.001				0.04
373	0				0.04
374	0.001				0.04
375					0.04
376					0.04
377	0.002				0.04
378					0.04
379					0.04
380					0.04
381	0.002				0.04
382					0.04
383					0.04
384	0				0.04
385					0.04
386	0				0.04
387	0				0.04
388	0.004				0.04
389	0.003				0.04
390	0.001				0.04
391	0				0.04
392	0				0.04
393	0.002				0.04
394	0.002				0.04
395	0.001				0.04
396	0				0.04
397					0.04
398					0.04
399	0				0.04
400	0.001				0.04
401					0.04
402	0				0.04
403	0				0.04
404					0.04
405					0.04
406					0.04
407					0.04
408					0.04
409	0.002				0.04
410	0.002				0.04
411	0.005				0.04
412	0.002				0.04
413	0.001				0.04
414	0				0.04
415	0.002				0.04
416					0.04
417	0				0.04
418	0.003				0.04
419					0.04
420	0				0.04
421	0				0.04
422	0.002				0.04
423					0.04
424	0.005				0.04
425	0				0.04
426	0				0.04
427	0.001				0.04
428					0.04
429					0.04
430	0.003				0.04
431					0.04
432					0.04
433	0				0.04
434	0				0.04
435	0.002				0.04
436	0.001				0.04
437	0.002				0.04
438	0.002				0.04
439					0.04
440	0				0.04
441	0.002				0.04

## Sheet: fig 3C
Residue	I/I0	N-terminal domain	Proline-rich domain	MT-binding domain	C-terminal domain
1
2
3
4		2.5
5		2.5
6	1.39	2.5
7	1.148	2.5
8	1.364	2.5
9		2.5
10	1.349	2.5
11	1.317	2.5
12	1.497	2.5
13		2.5
14	1.286	2.5
15		2.5
16	1.313	2.5
17	1.293	2.5
18	1.824	2.5
19	1.24	2.5
20	1.38	2.5
21		2.5
22		2.5
23		2.5
24	1.65	2.5
25	1.514	2.5
26		2.5
27	1.195	2.5
28	1.339	2.5
29	1.324	2.5
30	1.314	2.5
31		2.5
32	1.376	2.5
33	1.283	2.5
34	1.207	2.5
35	1.365	2.5
36	1.376	2.5
37	1.296	2.5
38	1.367	2.5
39	1.296	2.5
40	1.27	2.5
41		2.5
42	1.308	2.5
43	1.239	2.5
44		2.5
45		2.5
46	1.362	2.5
47		2.5
48		2.5
49		2.5
50		2.5
51		2.5
52	1.318	2.5
53	1.29	2.5
54		2.5
55	1.304	2.5
56	1.385	2.5
57	1.371	2.5
58		2.5
59		2.5
60		2.5
61	1.335	2.5
62	1.346	2.5
63	1.466	2.5
64	1.323	2.5
65		2.5
66	1.031	2.5
67	1.525	2.5
68	1.209	2.5
69		2.5
70		2.5
71	1.318	2.5
72	1.402	2.5
73	1.324	2.5
74		2.5
75	1.236	2.5
76	1.348	2.5
77	1.373	2.5
78		2.5
79		2.5
80	1.21	2.5
81	1.221	2.5
82	1.229	2.5
83	1.286	2.5
84	1.366	2.5
85		2.5
86	1.276	2.5
87	1.232	2.5
88	1.419	2.5
89	1.317	2.5
90		2.5
91		2.5
92	1.591	2.5
93		2.5
94	1.311	2.5
95	1.283	2.5
96		2.5
97		2.5
98		2.5
99	1.393	2.5
100	1.39	2.5
101	1.291	2.5
102	1.333	2.5
103	1.4	2.5
104	1.354	2.5
105		2.5
106		2.5
107	1.395	2.5
108	1.391	2.5
109	1.32	2.5
110		2.5
111	1.422	2.5
112		2.5
113	1.349	2.5
114	1.269	2.5
115	1.249	2.5
116		2.5
117		2.5
118		2.5
119	1.36	2.5
120	1.314	2.5
121		2.5
122	1.423	2.5
123		2.5
124		2.5
125	1.483	2.5
126	1.326	2.5
127		2.5
128		2.5
129	1.616	2.5
130	1.434	2.5
131	1.35	2.5
132	1.469	2.5
133	1.72	2.5
134	1.351	2.5
135	1.333	2.5
136	1.327	2.5
137		2.5
138	1.254	2.5
139	1.498	2.5
140	1.351	2.5
141	1.529	2.5
142	1.529	2.5
143	1.524	2.5
144	1.211	2.5
145		2.5
146	1.163	2.5
147	1.304	2.5
148		2.5
149	1.597	2.5
150	1.662	2.5
151			2.5
152	1.395		2.5
153	1.387		2.5
154			2.5
155	1.384		2.5
156	1.33		2.5
157	1.361		2.5
158	1.279		2.5
159			2.5
160			2.5
161	1.343		2.5
162	1.352		2.5
163	1.3		2.5
164	1.303		2.5
165			2.5
166	1.453		2.5
167	1.301		2.5
168			2.5
169	1.353		2.5
170			2.5
171			2.5
172			2.5
173			2.5
174	1.344		2.5
175	1.233		2.5
176			2.5
177			2.5
178			2.5
179			2.5
180			2.5
181			2.5
182			2.5
183			2.5
184	1.342		2.5
185			2.5
186	1.255		2.5
187	1.358		2.5
188			2.5
189			2.5
190	1.317		2.5
191	1.465		2.5
192	1.376		2.5
193			2.5
194			2.5
195	1.25		2.5
196	1.297		2.5
197	1.337		2.5
198	1.359		2.5
199			2.5
200			2.5
201	1.275		2.5
202	1.413		2.5
203			2.5
204	1.25		2.5
205	1.332		2.5
206			2.5
207	1.29		2.5
208	1.132		2.5
209	1.564		2.5
210	1.278		2.5
211			2.5
212			2.5
213			2.5
214	1.497		2.5
215	1.391		2.5
216			2.5
217			2.5
218			2.5
219			2.5
220	1.3		2.5
221			2.5
222			2.5
223			2.5
224			2.5
225			2.5
226			2.5
227	1.39		2.5
228			2.5
229	1.4		2.5
230	1.427		2.5
231	1.447		2.5
232			2.5
233			2.5
234			2.5
235			2.5
236			2.5
237			2.5
238	1.37		2.5
239	1.107		2.5
240			2.5
241	1.328		2.5
242			2.5
243			2.5
244				2.5
245	1.262			2.5
246	1.384			2.5
247				2.5
248				2.5
249				2.5
250				2.5
251				2.5
252	1.333			2.5
253				2.5
254				2.5
255				2.5
256	1.466			2.5
257	1.163			2.5
258	1.357			2.5
259				2.5
260	1.178			2.5
261	1.362			2.5
262	1.307			2.5
263	1.403			2.5
264	1.726			2.5
265	1.368			2.5
266	1.337			2.5
267	1.342			2.5
268				2.5
269				2.5
270				2.5
271	1.285			2.5
272	1.243			2.5
273	1.311			2.5
274				2.5
275				2.5
276				2.5
277	1.485			2.5
278	1.088			2.5
279	1.779			2.5
280	1.279			2.5
281	1.415			2.5
282	1.658			2.5
283				2.5
284				2.5
285	1.357			2.5
286				2.5
287	1.308			2.5
288				2.5
289	1.346			2.5
290	1.383			2.5
291				2.5
292	1.94			2.5
293	1.331			2.5
294	1.155			2.5
295				2.5
296				2.5
297	1.283			2.5
298	1.26			2.5
299				2.5
300				2.5
301				2.5
302				2.5
303				2.5
304				2.5
305				2.5
306				2.5
307	1.378			2.5
308				2.5
309	1.45			2.5
310	1.548			2.5
311	1.315			2.5
312				2.5
313				2.5
314				2.5
315	1.322			2.5
316	1.33			2.5
317	1.35			2.5
318	1.431			2.5
319	1.275			2.5
320	1.354			2.5
321				2.5
322	1.418			2.5
323	1.288			2.5
324				2.5
325	1.247			2.5
326	1.044			2.5
327				2.5
328				2.5
329				2.5
330				2.5
331				2.5
332				2.5
333	1.203			2.5
334	1.296			2.5
335				2.5
336	1.395			2.5
337	1.314			2.5
338	1.353			2.5
339	1.644			2.5
340	1.23			2.5
341	1.293			2.5
342	1.334			2.5
343				2.5
344				2.5
345	1.642			2.5
346				2.5
347	1.468			2.5
348	1.423			2.5
349	1.302			2.5
350	1.19			2.5
351	1.401			2.5
352	1.365			2.5
353				2.5
354				2.5
355	1.073			2.5
356	1.212			2.5
357				2.5
358				2.5
359	1.445			2.5
360	1.398			2.5
361	1.116			2.5
362	1.349			2.5
363				2.5
364				2.5
365	1.288			2.5
366	1.231			2.5
367				2.5
368	1.585			2.5
369					2.5
370	1.472				2.5
371					2.5
372	1.325				2.5
373	1.295				2.5
374	1.42				2.5
375					2.5
376					2.5
377	1.335				2.5
378					2.5
379					2.5
380					2.5
381	1.405				2.5
382					2.5
383					2.5
384	1.218				2.5
385					2.5
386	1.398				2.5
387	1.237				2.5
388	1.226				2.5
389	1.321				2.5
390	1.369				2.5
391	1.433				2.5
392	1.245				2.5
393	1.383				2.5
394	1.458				2.5
395	1.282				2.5
396	1.318				2.5
397					2.5
398					2.5
399	1.29				2.5
400	1.384				2.5
401					2.5
402	1.388				2.5
403	1.369				2.5
404					2.5
405					2.5
406					2.5
407					2.5
408					2.5
409	1.638				2.5
410	1.218				2.5
411	1.343				2.5
412	1.273				2.5
413	1.474				2.5
414	0.98				2.5
415	1.365				2.5
416					2.5
417	1.399				2.5
418	1.282				2.5
419					2.5
420	1.341				2.5
421	1.361				2.5
422	1.372				2.5
423					2.5
424	1.216				2.5
425	1.318				2.5
426	1.31				2.5
427	1.3				2.5
428					2.5
429					2.5
430	1.445				2.5
431					2.5
432					2.5
433	1.542				2.5
434	1.314				2.5
435	1.308				2.5
436	1.287				2.5
437	1.293				2.5
438	1.317				2.5
439					2.5
440	1.268				2.5
441	1.249				2.5

[truncated: 42 more sheets: fig 3E, fig 3F, fig 4D, fig 4E, fig 4F, fig 4G, fig4H, fig4I, fig 5A, fig 5B, fig 5C, fig 5D-left, fig 5D-right, fig 5E, fig 6 A,D, fig 6B, fig 6C, fig 6E, fig 6F, Sfig 1B …]
